# Supplementary material for: Conditional probabilistic diffusion model driven synthetic radiogenomic applications in breast cancer
Source: PLoS Comput Biol. 2024 Oct 7;20(10):e1012490. doi: 10.1371/journal.pcbi.1012490 (PMC11486376; doi:10.1371/journal.pcbi.1012490)
Supplement: S1 Table — (XLSX) [file pcbi.1012490.s005.xlsx]

## Sheet: Sheet1
	multi-omic version	gene expression version
pyradiomic	95	96
VGG16	32	24
ResNet50	72	41
InceptionV3	10	8
