# Supplementary material for: Conditional probabilistic diffusion model driven synthetic radiogenomic applications in breast cancer
Source: PLoS Comput Biol. 2024 Oct 7;20(10):e1012490. doi: 10.1371/journal.pcbi.1012490 (PMC11486376; doi:10.1371/journal.pcbi.1012490)
Supplement: S2 Table — (XLSX) [file pcbi.1012490.s006.xlsx]

## Sheet: Sheet1
Parameter	Values
Time step	300, 600, 800, 900, 1000, 1100, 1200, 1300,1400, 1500, 1600
Epoch	100, 200, 400, 800, 900, 1000, 1100, 1200, 1300
Regularizer	l1, l2, l1_l2
β start (variance schedule)	0.0001, 0.0002, 0.0004, 0.0006, 0.0008, 0.0010
β end (variance schedule)	0.01, 0.02, 0.03, 0.04, 0.05, 0.06, 0.07, 0.08
Learning rate	10-6, 10-5, 10-4, 10-3, 10-2, 10-1, 1
Batch size	2, 3, 5, 6
