# Supplementary material for: Conditional probabilistic diffusion model driven synthetic radiogenomic applications in breast cancer
Source: PLoS Comput Biol. 2024 Oct 7;20(10):e1012490. doi: 10.1371/journal.pcbi.1012490 (PMC11486376; doi:10.1371/journal.pcbi.1012490)
Supplement: S4 Table — (XLSX) [file pcbi.1012490.s008.xlsx]

## Sheet: Sheet1
Patient ID	E2.A1LI	Source for synthesis	Multi-omic profile
Clinical information	AJCC Pathologic T (Tumor): T2
	AJCC Pathologic M (Metastasis): M0
	AJCC Pathologic N (Nodes): N1
	Primary diagnosis: Infiltrating duct carcinoma
X-ray interpreter	There is a prominent axillary shadow.
	The visualized breast tissue is heterogeneously dense.
ChatGPT-4o	Findings:
	● A region of increased signal intensity is noted in the central part of the breast.
	● There is a prominent axillary shadow visible in the image, suggesting possible lymph node involvement.
	● The mass appears irregular in shape with poorly defined margins.
	● Approximate size of the lesion is 3.0 cm in its longest dimension.
	Interpretations:
	The findings are suggestive of a malignant breast lesion, most likely consistent with invasive ductal carcinoma. The lesion's size of 3.0 cm classifies it as T2. There is no evidence of distant metastasis (M0), but there is possible nodal involvement (N1). Further analysis is recommended for a definitive diagnosis.
			●
