# Supplementary material for: Conditional probabilistic diffusion model driven synthetic radiogenomic applications in breast cancer
Source: PLoS Comput Biol. 2024 Oct 7;20(10):e1012490. doi: 10.1371/journal.pcbi.1012490 (PMC11486376; doi:10.1371/journal.pcbi.1012490)
Supplement: S5 Table — (XLSX) [file pcbi.1012490.s009.xlsx]

## Sheet: Sheet1
Patient ID	EW.A6SC	Source for synthesis	Gene expression
Clinical information	AJCC Pathologic T (Tumor): T2
	AJCC Pathologic M (Metastasis): M0
	AJCC Pathologic N (Nodes): N0
	Primary diagnosis: Lobular carcinoma
X-ray interpreter	The image demonstrates a heterogeneous density projected over the breast parenchyma. The margins are ill-defined, and there is no associated architectural distortion or skin thickening.
ChatGPT-4o	Findings:
	● The image demonstrates a heterogeneous density projected over the breast parenchyma.
	● The margins of the lesion are ill-defined.
	● Approximate size of the lesion is 2.5 cm in its longest dimension.
	● No associated architectural distortion or skin thickening is observed in this projection.
	Interpretations:
	Imaging findings are consistent with a possible lobular carcinoma. The lesion's size of 2.5 cm classifies it as T2, and there is no evidence of distant metastasis (M0) or nodal involvement (N0). Further analysis is recommended for a definitive diagnosis.
