# Supplementary material for: Conditional probabilistic diffusion model driven synthetic radiogenomic applications in breast cancer
Source: PLoS Comput Biol. 2024 Oct 7;20(10):e1012490. doi: 10.1371/journal.pcbi.1012490 (PMC11486376; doi:10.1371/journal.pcbi.1012490)
Supplement: S6 Table — (XLSX) [file pcbi.1012490.s010.xlsx]

## Sheet: Sheet1
Parameter	Values
n_estimators	100, 200, 300, 500, 1000
learning_rate	0.01, 0.05, 0.1, 0.2, 0.3
max_depth	3, 5, 7, 9
colsample_bytree	0.5, 0.7, 0.9, 1
subsample	0.5, 0.6, 0.7, 0.8, 0.9, 1
gamma	0, 0.25, 0.5, 1.0
min_child_weight	1, 3, 5
