# Supplementary material for: Conditional probabilistic diffusion model driven synthetic radiogenomic applications in breast cancer
Source: PLoS Comput Biol. 2024 Oct 7;20(10):e1012490. doi: 10.1371/journal.pcbi.1012490 (PMC11486376; doi:10.1371/journal.pcbi.1012490)
Supplement: S11 Table — (XLSX) [file pcbi.1012490.s015.xlsx]

## Sheet: Sheet1
	AUROC		AUPRC		F1 score
	Train	Test	Train	Test	Train	Test
TP53 mutation status	0.86	0.81	0.74	0.63	0.86	0.8
ER status	0.96	0.9	0.98	0.95	0.94	0.91
ER+/HER2+ (multi-omic)	0.98	0.67	0.97	0.62	0.98	0.65
ER+/HER2+ (gene expression)	1	1	1	1	1	1
