# Supplementary material for: Conditional probabilistic diffusion model driven synthetic radiogenomic applications in breast cancer
Source: PLoS Comput Biol. 2024 Oct 7;20(10):e1012490. doi: 10.1371/journal.pcbi.1012490 (PMC11486376; doi:10.1371/journal.pcbi.1012490)
Supplement: S12 Table — (XLSX) [file pcbi.1012490.s016.xlsx]

## Sheet: Sheet1
Item	Baseline AUPRC cutoff
TP53 mutation status (multi-omic)	0.33
ER status (multi-omic)	0.77
ER+/HER2+ (multi-omic)	0.61
ER+/HER2+ (gene expression)	0.51
