# Supplementary material for: Conditional probabilistic diffusion model driven synthetic radiogenomic applications in breast cancer
Source: PLoS Comput Biol. 2024 Oct 7;20(10):e1012490. doi: 10.1371/journal.pcbi.1012490 (PMC11486376; doi:10.1371/journal.pcbi.1012490)
Supplement: S13 Table — (XLSX) [file pcbi.1012490.s017.xlsx]

## Sheet: Sheet1
		C-index		Log-rank test p-value
		Train	Test	Train	Test
All patients (multi-omic)	DeepSurv	0.72	0.66	0.03	0.05
	CoxPHfilter	0.76	0.68	0.01	0.01
ER+/HER2+ patients (multi-omic)	DeepSurv	0.85	0.8	0.02	0.05
	CoxPHfilter	0.98	0.89	0.01	0.02
ER+/HER2+ patients (gene expression)	DeepSurv	0.73	0.64	0.03	0.04
	CoxPHfilter	0.78	0.72	0.05	0.13
